# Supplementary material for: Targeted therapy for Epstein-Barr virus-associated gastric carcinoma using low-dose gemcitabine-induced lytic activation
Source: Oncotarget. 2015 Sep 4;6(31):31018–29. doi: 10.18632/oncotarget.5041 (PMC4741585; doi:10.18632/oncotarget.5041)
Supplement: Supplementary file 2 [file oncotarget-06-31018-s002.xls]

## Sheet: Sheet1
No.	Name
1	10-Hydroxycamtothecin
2	1S-Camphor
3	2-Amino, 4-Picoline
4	2-Mercaptopyridine N-Oxide
5	3,3-Diphenyl-N-1-Propanamine
6	3-Acetylpyridine Adenine Dinucleotide (3-Acetylpyridine Dinucleotide)
7	3-Methylcholanthrene
8	4-(2-Thiazolylazo)-Resorcinol
9	5-Aminopentanoic Acid Hydrochloride
10	5-Fluoro-5'-Deoxyuridine
11	6,7-Dihydroxyflavone
12	6-Azauridine
13	6-Mercaptopurine Monohydrate
14	Abacavir
15	Acebutolol Hydrochloride
16	Acetylglutamic Acid
17	Acetyltryptophanamide
18	Aclarubicin
19	Acriflavine Hydrochloride
20	Acriflavinium Hydrochloride
21	Albendazole
22	Albuterol
23	Allantoic Acid
24	Aloe Vera Oil
25	Alpha Bisabolol
26	Alpha1-Acid Glycoprotein
27	Alverine Citrate
28	Aminopyridine
29	Amphotericin B
30	Ancitabine Hydrochloride
31	Aromatic Cascara Fluid Extract
32	Aurintricarboxolic Acid
33	Beclamide (N-Benzyl 3 Chloropropionamide)
34	Bemegride (3-Methyl-3-Ethylglutarimide)
35	Benactyzine Hcl
36	Benfluorex Hydrochloride
37	Benfotiamine
38	Bifonazole
39	Biochanin A (5,7-Dihydroxy 4-Methoxyisoflavone)
40	Bisacodyl
41	Bisindolylmaleimide I (Gf 109203X)
42	Bismuth III Gallate Basic Hydrate
43	Bismuth Subcarbonate And 954 (Bismuth Carbonate Oxide)
44	Bismuth Subnitrate
45	Bromosalicylchloranilide (5-Bromo 4-Chloro Salicylanide)
46	Budesonide
47	Buflomedil
48	Cadmium Acetate
49	Cantharidin
50	Carbetapentane Citrate
51	Cefaclor
52	Cefamandole
53	Cefmetazole
54	Cefoperazone Sodium Salt
55	Celastrol
56	Chaulmosulfone
57	Chembridge 5104337
58	Chlorhexidine
59	Chloroxylenol
60	Chlorpropamide
61	Chlorquinaldol (5,7-Dichloro-2-Methyl-8-Quinolinol)
62	Chlortetracycline
63	Cinchonidine
64	Cisplatin
65	Cladribine (2-Chloro,2-Deoxyadenosine)
66	Clobetasol Propionate
67	Cloxyquin (5-Chloro-8-Hydroxy-Quinoline)
68	Colchiceine
69	Colforsin (Forskolin)
70	Croton Oil
71	Cyclocytidine Hcl (-) (Ancitabine)
72	Cycloheximide
73	Cycloleucylglycine
74	Cyclopiazonic Acid
75	Cytarabine
76	Cytarabine (Cytosine 1-B-D-Arabinofuranoside)
77	Cytochalasin N
78	Daidzein
79	Demecolcine
80	Deoxyfuconojirimycin
81	Deoxynojirimycin
82	Diacerein
83	Dieldrin
84	Difluprednate (6A-9A-Difluroprednisolone 21-Acetate 17-Butyrate)
85	Dihydroergotamine Mesylate
86	Dinoprost (Prostaglandin F2 Alpha)
87	Dioctylamine
88	Dipyridamole
89	Domperidone
90	Doxorubicin
91	Doxylamine Succinate Salt
92	Emodic Acid
93	Emodin
94	Enalapril Maleate
95	Enoxacin
96	Ergoloid Mesylate
97	Estradiol Propionate
98	Estradiol-3-Sulfate, Sodium Salt
99	Estriol Methyl Ether
100	Ethylamine
101	Fenbendazole
102	Floxuridine
103	Fluorometholone
104	Fluorouracil
105	Fomepizole (4-Methylpyrazole)
106	Furaltadone
107	Gedunin
108	Gelsemine
109	Gemcitabine
110	Ginsenoside Rb1
111	Glipizide
112	Gold Sodium Thiomalate
113	Guaiacol
114	Halcinonide
115	Helenine
116	Hexadimethrine Bormide
117	Hexetidine
118	Homidium Bromide
119	Idarubicin
120	Imipramine
121	Indoprofen
122	Kenpaullone
123	Lansoprazole
124	Lefunamide
125	Lemongrass Oil
126	Malathion
127	Mebendazole
128	Mebeverine Hydrochloride
129	Meningococcal Vaccine
130	Mephenesin
131	Mercaptopurine
132	Methiothepin Maleate
133	Methotrexate
134	Methoxyvone
135	Minoxidil
136	Misoprostol
137	Mitoxanthrone Hydrochloride
138	Moxalactam
139	Mycophenolic Acid
140	N-Acetylmuramic Acid
141	N-Acetylproline
142	Nalidixic Acid
143	Naringin
144	Nicotinic Acid (Niacin)
145	Nile Blue A
146	Nogalamycin
147	Norcantharidin
148	Norephedrine Hydrochloride (Phenylpropanolamine)
149	Oleandomycin Phosphate
150	Onion Oil
151	O-Phenanthroline
152	Oxethazine
153	Oxibendazole
154	Paclitaxel
155	Pentifylline
156	Periplocymarin
157	Phorbol Myristate Acetate
158	Pimozide
159	Plicamycin (Mithramycin A)
160	Podophyllum Resin
161	Potassium Antimonyl Tartrate Trihydrate, 99+%
162	Pyrimethamine
163	Quercetin
164	Quercitrin
165	Rapamycin
166	Riluzole
167	Ristocetin Sulfate
168	Rutilantin
169	Sanguinarine Sulfate
170	Selegiline (Deprenyl R-(-))
171	Shikimic Acid
172	Sodium Aurothiomalate
173	Sodium Beta-Nicotinamide Adenine Dinucleotide Phosphate
174	Sodium Orthovanadate
175	Strophanthidin
176	Suramin
177	Tanshinone Iia
178	Taxol
179	Teniposide
180	Tenuazonic Acid
181	Thimerosal
182	Thioguanine
183	Ticlopidine
184	Tranilast And 10
185	Vesamicol Hydrochloride
186	Vincristine Sulfate
187	Vindesine
188	Vinorelbine Tartrate
